# Supplementary material for: Zebrafish Model of Severe Combined Immunodeficiency (SCID) Due to JAK3 Mutation
Source: Biomolecules. 2022 Oct 20;12(10):1521. doi: 10.3390/biom12101521 (PMC9599616; doi:10.3390/biom12101521)
Supplement: Supplementary file 1 [file biomolecules-12-01521-s001.zip]

Archive with 1 entries (1 files):
- biomolecules-1945281-supplementary.pdf
